# Supplementary material for: Structure Determination of Binuclear Triple-Decker Phthalocyaninato Complexes by NMR via Paramagnetic Shifts Analysis Using Symmetry Peculiarities
Source: Molecules. 2022 Nov 14;27(22):7836. doi: 10.3390/molecules27227836 (PMC9693348; doi:10.3390/molecules27227836)
Supplement: Supplementary file 1 [file molecules-27-07836-s001.zip]

Archive with 1 entries (1 files):
- molecules-2022492-supplementary.pdf
